# Supplementary material for: Revisiting the fluid challenge and stroke volume optimisation after induction of general anaesthesia
Source: Ann Intensive Care. 2026 May 22;16:100093. doi: 10.1016/j.aicoj.2026.100093 (PMC13250664; doi:10.1016/j.aicoj.2026.100093)
Supplement: Supplementary file 2 [file mmc2.xls]

## Sheet: Blad1
Case Nr	Male=2	Age	Body weight	Height	Blood volume	(1-Hct)	Plasma volume	Ringer=1	SVV before FC1	SVV before FC2	SVV efore FC3	SV start	SV end	SV end	SV end	SV change 1	SV change 2	SV chnage 3	Total SV h	Group	% change	% change	% change	% change		BV start	BV change	BV change	BV change	BV change mL		BV change 1	BV change 2	BV change 3	BV change 1-3		SV%/BV% 1	SV%/BV%	SV%/BV%	SV%/BV%		Preload	Lithotomy		U-sp gravity	U-creatinine	U-osmolality		MA awake
					baseline		baseline	Voluven=2				Bolus 1	Bolus 1	Bolus 2	Bolus 3						SV Bolus 1	SV bolus 2	SV bolus 3	SV bolus 1-3		(L)	SV bolus 1	SV Bolus 2	SV bolus 3	1 to 3		(%)	(%)	(%)	(%)		1	2	3	1 to 3
1	1	71	50	160	3.265	0.59	1.926	1	29	26	12	48	43	51	51	-5	8	0	3	2	-10.4167	18.6047	0	6.25		3.265	151.85	287.11	231.48	670.44		4.65084	8.79357	7.08974	20.5342		-2.23974	2.11571	0	0.304371		0	1		1.01	8988	652		120
2	1	45	47	153	2.959	0.59	1.746	1	6	6	4	44	52	58		8	6		14	2	18.1818	11.5385				2.959	0	705.71	496.2	1201.91		0	23.8496	16.7692	40.6188			0.483801				0	1			21324			84
3	2	37	63	163	4.611	0.67	3.089	2	15	9	8	96	80	86		-16	6		-10	3	-16.6667	7.5				4.611	576.37	225.53	0	801.9		12.4999	4.89113	0	17.391		-1.33334	1.53339				0	0		1.02	28534	902		99
4	1	51	45	152	2.865	0.59	1.69	2	16	13	12	55	60	63		5	3		8	3	9.09091	5				2.865	206.26	238.27	118.19	562.72		7.1993	8.31658	4.12531	19.6412		1.26275	0.601209				0	0		1.02	20228	913		97
5	1	59	42	154	2.823	0.6	1.694	2	7	5		59	65			6				3	10.1695					2.823	389.4	206.31	96.76	692.47		13.7938	7.30818	3.42756	24.5296		0.737249	0				0	1		1.02	8239	1149		108
6	2	63	70	176	5.393	0.53	2.858	1	12	12	8	67	74	68		7	-6		1	2	10.4478	-8.10811				5.393	759.07	492.2	163.39	1414.66		14.0751	9.12665	3.02967	26.2314		0.742287	-0.8884				0	0		1.03	19459	1059		106
7	1	45	70	165	4.081	0.58	2.367	1	17	16	12	53	57	61	68	4	4	7	15	2	7.54717	7.01754	11.4754	28.3019		4.081	568.64	415.13	-297.92	685.85		13.9338	10.1723	-7.30017	16.8059		0.541643	0.689871	-1.57194	1.68404		0	1		1.03	20075	727		102
8	2	39	52	158	3.955	0.53	2.096	1	17	20	11	41	45	56	57	4	11	1	16	2	9.7561	24.4444	1.78571	39.0244		3.955	409.11	323.25	106.53	838.89		10.3441	8.1732	2.69355	21.2109		0.943154	2.99081	0.662959	1.83983		0	1		1.005	14852	824		107
9	2	52	66	167	4.882	0.5	2.441	1	25	21	14	44	50	57	60	6	7	3	16	2	13.6364	14	5.26316	36.3636		4.882	913.21	307.33	341.75	1562.29		18.7057	6.29517	7.0002	32.001		0.728997	2.22393	0.751858	1.13633		0	0		1.02	13161	795		113
10	2	45	72	176	5.483	0.58	3.18	1	10	8	7	92	116	131	139	24	15	8	47	2	26.087	12.931	6.10687	51.087		5.483	764.08	323.14	234.66	1321.88		13.9354	5.89349	4.27977	24.1087		1.87199	2.19412	1.42691	2.11903		0	0		1.01	10321	679		94
11	2	22	65	182	5.409	0.52	2.813	1	14	10	9	61	57	73	74	-4	16	1	13	2	-6.55738	28.0702	1.36986	21.3115		5.409	921.52	294.44	0	1215.96		17.0368	5.44352	0	22.4803		-0.384895	5.15662		0.948006		0	1		1.025	17327	831		95
12	2	49	60	174	4.867	0.54	2.628	1	23	20	14	39	51	52	65	12	1	13	26	2	30.7692	1.96078	25	66.6667		4.867	420.15	409.84	326.86	1156.85		8.63263	8.42079	6.71584	23.7693		3.56429	0.23285	3.72254	2.80474		0	0		1.025	19912	805		102
13	1	45	49	166	3.425	0.6	2.055	1	12	10	8	67	67	67	72	0	0	5	5	2	0	0	7.46269	7.46269		3.425	413.39	362.13	164.73	940.25		12.0698	10.5731	4.80964	27.4526		0	0	1.55161	0.271839		0	0		1.03	21644	866		93
14	2	48	66	172	5.062	0.57	2.885	1	9	7	7	89	111	123	138	22	12	15	49	2	24.7191	10.8108	12.1951	55.0562		5.062	607.43	285.85	154.01	1047.29		11.9998	5.64698	3.04247	20.6893		2.05996	1.91444	4.00829	2.6611		0	0		1.025	25077	619		100
15	1	57	45	156	2.98	0.56	1.669	1	24	16	8	42	52	59	65	10	7	6	23	2	23.8095	13.4615	10.1695	54.7619		2.98	626	225.36	105.44	956.8		21.0067	7.56242	3.53826	32.1074		1.13342	1.78006	2.87415	1.70559		0	1		1.015		748		99
16	1	43	53	162	3.426	0.56	1.919	1	31	18	12	37	49	55	54	12	6	-1	17	2	32.4324	12.2449	-1.81818	45.9459		3.426	645.89	102.65	107.96	856.5		18.8526	2.99621	3.1512	25		1.72032	4.0868	-0.576981	1.83784		0	0		1.03	11352	529		112
17	2	56	60	162	4.443	0.53	2.355	1	26	17	15	48	62	69	74	14	7	5	26	2	29.1667	11.2903	7.24638	54.1667		4.443	740.48	290.27	134.6	1165.35		16.6662	6.5332	3.02948	26.2289		1.75005	1.72815	2.39195	2.06515		0	1		1.02	20787	722		111
18	2	26	70	173	5.279	0.61	3.22	1	11	6	7	68	71	76	75	3	5	-1	7	2	4.41176	7.04225	-1.31579	10.2941		5.279	1153.42	0	402.03	1555.45		21.8492	0	7.61565	29.4649		0.201919		-0.172774	0.349369		0	0		1.025	36346	881		99
19	1	38	38	155	2.721	0.61	1.66	0	18	15	8	54	70	84	88	16	14	4	34	1	29.6296	20	4.7619	62.963		2.721	228.64	270.6	220.99	720.23		8.40279	9.94487	8.12165	26.4693		3.52616	2.01109	0.586323	2.37872		1	0						79
20	2	60	60	167	4.612	0.58	2.675	0	15	8	9	45	59	69	74	14	10	5	29	1	31.1111	16.9492	7.24638	64.4444		4.612	642.68	271.8	521.38	1435.86		13.935	5.89332	11.3049	31.1331		2.2326	2.87599	0.640997	2.06996		1	1		1.02	25717	760		104
21	2	63	63	174	5.002	0.57	2.851	1	17	9	7	56	64	76	78	8	12	2	22	2	14.2857	18.75	2.63158	39.2857		5.002	966.73	373.03	358.95	1698.71		19.3269	7.45762	7.17613	33.9606		0.739163	2.51421	0.366713	1.1568		0	1		1.03	26031	839		93
22	2	58	70	162	4.893	0.48	2.349	1	16	10	9	61	63	61	69	2	-2	8	8	2	3.27869	-3.1746	13.1148	13.1148		4.893	911.09	571.6	148.27	1630.96		18.6203	11.682	3.03025	33.3325		0.176082	-0.271752	4.32795	0.393452		0	0		1.015	2713	456		128
23	2	51	57	170	4.584	0.67	3.071	1	23	15	14	42	55	60	68	13	5	8	26	2	30.9524	9.09091	13.3333	61.9048		4.584	846.99	183.06	0	1030.05		18.4771	3.99346	0	22.4705		1.67518	2.27645		2.75493		0	1		1.02	15015	816		109
24	2	63	66	165	4.813	0.55	2.647	1	24	11	10	28	51	63	52	23	12	-11	24	2	82.1429	23.5294	-17.4603	85.7143		4.813	1049.5	135.29	782.35	1967.14		21.8055	2.81093	16.2549	40.8714		3.76707	8.37069	-1.07415	2.09717		0	1		1.015	5478	270		103
25	2	64	59	165	4.498	0.63	2.834	1	10	12	11	42	51	52	58	9	1	6	16	2	21.4286	1.96078	11.5385	38.0952		4.498	704.07	337.19	213.06	1254.32		15.653	7.49644	4.73677	27.8862		1.36898	0.261562	2.43593	1.3661		0	1		1.01	4103	504		101
26	2	42	72	164	5.049	0.595	3.004	1	8	12	6	120	120	123	125	0	3	2	5	2	0	2.5	1.62602	4.16667		5.049	881.63	194.46	1060.18	2136.27		17.4615	3.85146	20.9978	42.3108		0	0.649105	0.0774374	0.0984777		0	1		1.015	5714	371		110
27	2	60	65	176	5.168	0.64	3.308	1	18	13	11	54	58	66	65	4	8	-1	11	2	7.40741	13.7931	-1.51515	20.3704		5.168	1052.82	431.17	274.33	1758.32		20.3719	8.34307	5.30824	34.0232		0.363609	1.65324	-0.285434	0.59872		0	1		1.025	19599	834		93
28	1	64	50	157	3.173	0.67	2.126	1	26	19	17	29	39	44	46	10	5	2	17	2	34.4828	12.8205	4.54545	58.6207		3.173	565.56	410.88	241.27	1217.71		17.8241	12.9493	7.60384	38.3772		1.93461	0.990058	0.597784	1.52749		0	1		1.02	5911	611		141
29	1	48	62	155	3.508	0.655	2.298	1	18	20	16	37	41	49	54	4	8	5	17	2	10.8108	19.5122	10.2041	45.9459		3.508	1194.23	0	208.99	1403.22		34.043	0	5.95753	40.0006		0.317563		1.71281	1.14863		0	1		1.03	24428	1004		108
30	2	53	63	169	4.818	0.61	2.939	1	8	11	10	68	80	85	60	12	5	-25	-8	2	17.6471	6.25	-29.4118	-11.7647		4.818	850.2	354.25	463.25	1667.7		17.6463	7.35264	9.61499	34.6139		1.00004	0.850035	-3.05895	-0.339883		0	1		1.015	5229	630		121
31	1	64	55	162	3.492	0.58	2.025	1	23	18	12	47	45	54	56	-2	9	2	9	2	-4.25532	20	3.7037	19.1489		3.492	692.78	789.51	-266.46	1215.83		19.8391	22.6091	-7.63058	34.8176		-0.214492	0.884599	-0.485376	0.549979		0	1		1.02	10671	695		97
32	2	32	59	158	4.27	0.53	2.263	1	12	7	6	58	73	79	74	15	6	-5	16	2	25.8621	8.21918	-6.32911	27.5862		4.27	741.28	256.04	283.61	1280.93		17.3602	5.99625	6.64192	29.9984		1.48973	1.37072	-0.952904	0.91959		0	0		1.025	20557			107
33	2	67	78	171	5.565	0.63	3.506	1	12	6	4	57	62	65	71	5	3	6	14	2	8.77193	4.83871	9.23077	24.5614		5.565	654.72	633.5	332.68	1620.9		11.765	11.3836	5.97808	29.1267		0.745598	0.425058	1.5441	0.843261		0	1		1.01	4951	422		123
34	2	60	62	170	4.809	0.61	2.933	1	8	8	7	58	63	67	69	5	4	2	11	2	8.62069	6.34921	2.98507	18.9655		4.809	848.6	353.58	462.38	1664.56		17.6461	7.35246	9.61489	34.6134		0.488533	0.863548	0.310464	0.547924		0	1		1.02	8170	542		105
35	2	59	55	175	4.68	0.61	2.855	1	20	15	11	52	56	73	67	4	17	-6	15	2	7.69231	30.3571	-8.21918	28.8462		4.68	825.86	344.11	449.99	1619.96		17.6466	7.35278	9.61517	34.6145		0.435909	4.12866	-0.854814	0.833354		0	0		1.025	11972	574		103
36	1	42	50	160	3.265	0.73	2.383	1	25	17	9	46	56	61	62	10	5	1	16	2	21.7391	8.92857	1.63934	34.7826		3.265	417.59					12.7899			27.6		1.69971			1.26024		0	1		1.01	2474	210		98
37	2	47	53	172	4.477	0.55	2.462	1	17	9	8	56	62	66	63	6	4	-3	7	2	10.7143	6.45161	-4.54545	12.5		4.477	816.95	462.16	188.72	1467.83		18.2477	10.323	4.21532	32.786		0.587158	0.624976	-1.07832	0.38126		0	0		1.02	11164	789		101
38	1	66	68	175	4.759	0.61	2.903	1	24	12	6	47	52	85	57	5	33	-28	10	2	10.6383	63.4615	-32.9412	21.2766		4.759						29.6	6.93	0	38.6		0.359402	9.15751		0.551207		0	0		1.02	6683	469		103
39	2	52	64	165	4.723	0.71	3.353	1	9	6	6	94	72	68	70	-22	-4	2	-24	2	-23.4043	-5.55556	2.94118	-25.5319		4.723	734.72	253.86	206.45	1195.03		15.5562	5.37497	4.37116	25.3024		-1.5045	-1.0336	0.672859	-1.00907		0	0		1.015	12406	670		103
40	2	43	79	171	5.61	0.56	3.142	1	13	9	7	59	63	57	54	4	-6	-3	-5	2	6.77966	-9.52381	-5.26316	-8.47458		5.61	1054.53	370.26	413.82	1838.61		18.7973	6.6	7.37647	32.7738		0.360672	-1.443	-0.713506	-0.258578		0	1		1.025	27597	822		110
41	2	77	63	175	5.04	0.56	2.822	1	14	11	7	45	55	64	70	10	9	6	25	2	22.2222	16.3636	9.375	55.5556		5.04	1279.96	0	207.21	1487.17		25.396	0	4.11131	29.5073		0.875027		2.2803	1.88277		0	1		1.015	2518	409		95
42	1	64	52	149	3.012	0.64	1.928	0	14	8	13	44	51	51	54	7	0	3	10	1	15.9091	0	5.88235	22.7273		3.012	278.42	205.65	129.48	613.55		9.24369	6.82769	4.2988	20.3702		1.72108	0	1.36837	1.11571		1	0		1.015	2092	459		130
43	2	44	58	158	4.225	0.54	2.281	0	11	10	8	27	27	49	49	0	22	0	22	1	0	81.4815	0	81.4815		4.225	645.45	248.84	275.64	1169.93		15.2769	5.8897	6.52402	27.6907		0	13.8346	0	2.94256		1	2		1.015	6147	739		97
44	2	43	49	147	3.5	0.6	2.1	0	18	15	11	49	55	55	62	6	0	7	13	1	12.2449	0	12.7273	26.5306		3.5	499.94	235.27	264.68	999.89		14.284	6.722	7.56229	28.5683		0.857246	0	1.68299	0.928674		1	0		1.015	1493	291		85
45	2	64	66	171	5.025	0.53	2.663	0	16	14	11	45	54	55	53	9	1	-2	8	1	20	1.85185	-3.63636	17.7778		5.025	713.02	159.39	487.76	1360.17		14.1895	3.17194	9.70667	27.0681		1.4095	0.583823	-0.374625	0.656781		1	0		1.015	7365	846		87
46	1	41	56	155	3.311	0.62	2.053	0	13	8	10	86	80	74	73	-6	-6	-1	-13	1	-6.97674	-7.5	-1.35135	-15.1163		3.311	289.08	211.78	132.59	633.45		8.7309	6.39625	4.00453	19.1317		-0.799087	-1.17256	-0.337456	-0.790118		1	0		1.015	5080	596		104
47	1	58	63	158	3.63	0.59	2.142	0	12	10	5	56	62	66	71	6	4	5	15	1	10.7143	6.45161	7.57576	26.7857		3.63	409.39	224.4	250.81	884.6		11.278	6.18182	6.90937	24.3691		0.95002	1.04364	1.09645	1.09917		1	0		1.02	7527	917		98
48	2	81	57	162	4.308	0.55	2.369	0	16	12	7	68	74	82	82	6	8	0	14	1	8.82353	10.8108	0	20.5882		4.308	478.65	136.76	726.39	1341.8		11.1107	3.17456	16.8614	31.1467		0.794145	3.40545	0	0.661008		1	2		1.005	755	111		107
49	1	53	51	153	3.09	0.58	1.792	0	17	16	12	46	52	57	66	6	5	9	20	1	13.0435	9.61538	15.7895	43.4783		3.09	613.05	121.4	232.78	967.23		19.8398	3.9288	7.53333	31.3019		0.65744	2.44741	2.09595	1.389		1	2		1.015	1062	56		125
50	1	48	53	160	3.363	0.63	2.119	0	16	13	10	49	55	59	58	6	4	-1	9	1	12.2449	7.27273	-1.69492	18.3673		3.363	630.6	434.97	0	1065.57		18.7511	12.934	0	31.6851		0.653022	0.562296		0.579684		1	2		1.03	4361	185		123
51	1	65	56	163	3.556	0.59	2.098	0	17	16	12	56	65	74	75	9	9	1	19	1	16.0714	13.8462	1.35135	33.9286		3.556	757.93	559.27	187.45	1504.65		21.3141	15.7275	5.27137	42.313		0.754027	0.880378	0.256357	0.801848		1	2		1.02	4130	123		104
52	2	48	75	168	5.322	0.55	2.927	0	12	9	6	59	58	62	65	-1	4	3	6	1	-1.69492	6.89655	4.83871	10.1695		5.322	665.28	644.81	613.07	1923.16		12.5006	12.1159	11.5195	36.136		-0.135587	0.569213	0.420044	0.281422		1	2		1.015	3835	126		121
53	1	54	57	153	3.287	0.67	2.202	0	17	16	13	34	40	49	65	6	9	16	31	1	17.6471	22.5	32.6531	91.1765		3.287	585.72	159.68	0	745.4		17.8193	4.85793	0	22.6772		0.990335	4.63161	5	4.02062		1	2		1.015	1707	95		89
54	1	72	59	143	3.087	0.67	2.068	0	25	7	6	44	53	64	69	9	11	5	25	1	20.4545	20.7547	7.8125	56.8182		3.087	700.05	0	120.85	820.9		22.6774	0	3.9148	26.5922		0.901981		1.99563	2.13665		1	2		1.02	3736	104		116
55	1	42	52	168	3.591	0.67	2.406	0	22	16	13	39	46	54	63	7	8	9	24	1	17.9487	17.3913	16.6667	61.5385		3.591	955.11	202.06	220.86	1378.03		26.5973	5.62684	6.15038	38.3745		0.674832	3.09077	2.70986	1.60363		1	2		1.025	4928	266		104
56	2	80	53	160	4.063	0.57	2.316	0	14	11	10	53	59	69	62	6	10	-7	9	1	11.3208	16.9492	-10.1449	16.9811		4.063	672.08	263.06	478.09	1413.23		16.5415	6.47453	11.7669	34.7829		0.684386	2.61782	-0.862157	0.488203		1	0		1.025	11042	225		124
57	2	43	73	170	5.304	0.56	2.97	0	10	9	9	51	59	56	60	8	-3	4	9	1	15.6863	-5.08475	7.14286	17.6471		5.304	681.91	460.43	-284.39	857.95		12.8565	8.68081	-5.3618	16.1755		1.2201	-0.585746	-1.33217	1.09097		1	2		1.03	22943	519		93
58	2	65	60	168	4.647	0.51	2.37	0	20	12	8	29	38	39	41	9	1	2	12	1	31.0345	2.63158	5.12821	41.3793		4.647	629.63	249.58	315.8	1195.01		13.5492	5.37078	6.79578	25.7157		2.29051	0.489981	0.754616	1.6091		1	2		1.02	10075	194		100
59	2	54	73	172	5.377	0.65	3.495	0	14	12	7	50	53	66	81	3	13	15	31	1	6	24.5283	22.7273	62		5.377	514.31	381.84	434.76	1330.91		9.565	7.10136	8.08555	24.7519		0.627287	3.45403	2.81085	2.50486		1	2		1.015	7164	249		100
60	1	62	50	156	3.144	0.62	1.949	0	18	10	7	53	60	63	69	7	3	6	16	1	13.2075	5	9.52381	30.1887		3.144			142.43					4.53022	26.85				2.10229	1.12435		1	0		1.025	4126	259		101
61	1	64	53	160	3.363	0.63	2.119	0	12	13	11	59	61	57	65	2	-4	8	6	1	3.38983	-6.55738	14.0351	10.1695		3.363	526.41	104.19	434.97	1065.57		15.653	3.09813	12.934	31.6851		0.216561	-2.11656	1.08513	0.320955		1	2		1.025	8833	346		97
62	1	65	67	161	3.854	0.66	2.543	0	30	25	14	36	54	64	68	18	10	4	32	1	50	18.5185	6.25	88.8889		3.854	1370.17	0	440.56	1810.73		35.5519	0	11.4312	46.9831		1.40639		0.546747	1.89193		1	2		1.015	1966	96		137
63	1	67	40	153	2.729	0.66	1.801	0	12	12	8	53	70	77	82	17	7	5	29	1	32.0755	10	6.49351	54.717		2.729	567.41	135.93	266.96	970.3		20.7919	4.98095	9.78234	35.5551		1.54269	2.00765	0.663799	1.53893		1	2		1.02	2259	356		107
64	2	57	64	164	4.689	0.56	2.626	0	10	6	5	73	73	73	67	0	0	-6	-6	1	0	0	-8.21918	-8.21918		4.689	602.92	407.1	373.73	1383.75		12.8582	8.68202	7.97036	29.5106		0	0	-1.03122	-0.278517		1	2		1.02	11846	630		116
65	2	53	62	161	4.5	0.56	2.52	0	14	11	10	44	52	55	57	8	3	2	13	1	18.1818	5.76923	3.63636	29.5455		4.5	845.91	297.01	539.78	1682.7		18.798	6.60022	11.9951	37.3933		0.967221	0.874096	0.303154	0.790126		1	2		1.015	1751	110		96
66	2	82	63	161	4.545	0.69	3.136	0	13	10	7	41	52	56	56	11	4	0	15	1	26.8293	7.69231	0	36.5854		4.545	495.03	207.85	167.49	870.37		10.8917	4.57316	3.68515	19.1501		2.46327	1.68206	0	1.91046		1	0		1.01	1859	285		114
67	2	27	64	170	4.899	0.57	2.792	0	11	9	7	53	59	65	73	6	6	8	20	1	11.3208	10.1695	12.3077	37.7358		4.899	643.63	483.86	0	1127.49		13.138	9.87671	0	23.0147		0.861681	1.02964	12.31	1.63964		1	2		1.015	5490	607		95
68	2	66	65	168	4.872	0.57	2.777	0	8	8	7	55	52	56	56	-3	4	0	1	1	-5.45455	7.69231	0	1.81818		4.872	230.44	409.71	296.82	936.97		4.72989	8.40948	6.09236	19.2317		-1.15321	0.914718	0	0.0945407		1	0		1.025	8645	824		117
69	2	72	66	172	5.062	0.73	3.695	0	6	5	8	67	69	68	65	2	-1	-3	-2	1	2.98507	-1.44928	-4.41176	-2.98507		5.062	1153.34	245.34	358.92	1757.6		22.7843	4.8467	7.09048	34.7215		0.131015	-0.299023	-0.62221	-0.0859721		1	0		1.02	14753	824		92
70	1	65	58	160	3.527	0.61	2.152	1	16	13	1	49	52	56	58	3	4	2	9	2	6.12245	7.69231	3.57143	18.3673		3.527	766.78	454.17	342.65	1563.6		21.7403	12.8769	9.71506	44.3323		0.281618	0.59737	0.367618	0.414311		0	0		1.02	2294	155		118
71	2	38	70	167	5.062	0.59	2.987	1	8	7	6	97	98	101	89	1	3	-12	-8	2	1.03093	3.06122	-11.8812	-8.24742		5.062	487.47	-198.2	117.18	406.45		9.62999	-3.91545	2.3149	8.02944		0.107054	-0.781832	-5.13249	-1.02715		0	1						101
72	1	66	44	152	2.832	0.68	1.926	1	11	10	10	41	48	55	57	7	7	2	16	2	17.0732	14.5833	3.63636	39.0244		2.832	183.55	209	240.12	632.67		6.48129	7.37994	8.47881	22.34		2.63423	1.97608	0.428876	1.74684		0	0		1.025	11414	449		122
73	2	64	65	160	4.603	0.585	2.693	1	13	11	8	48	51	52	55	3	1	3	7	2	6.25	1.96078	5.76923	14.5833		4.603	803.7	177.27	339.9	1320.87		17.4604	3.85118	7.38431	28.6959		0.357954	0.509138	0.781282	0.508204		0	0		1.025	19563	539		106
74	2	67	70	170	5.169	0.665	3.437	1	8	9	8	54	58	54	54	4	-4	0	0	2	7.40741	-6.89655	0	0		5.169	526.44	219.04	426.8	1172.28		10.1846	4.23757	8.25692	22.679		0.727317	-1.62748	0	0		0	0		1.02	6366	791		91
75	2	40	66	167	4.882	0.57	2.783	1	9	8	7	67	70	80	76	3	10	-4	9	2	4.47761	14.2857	-5	13.4328		4.882	372.94	434.63	131.3	938.87		7.63908	8.9027	2.68947	19.2313		0.586145	1.60465	-1.8591	0.69849		0	0		1.025	12320	661		86
76	2	73	55	159	4.121	0.68	2.802	1	11	10	8	54	55	59	60	1	4	1	6	2	1.85185	7.27273	1.69492	11.1111		4.121	435.9	708.88	244.93	1389.71		10.5775	17.2017	5.94346	33.7226		0.175074	0.422792	0.285173	0.329485		0	0		1.02	7359	514		109
77	2	57	51	165	4.138	0.56	2.317	1	16	9	9	48	57	58	60	9	1	2	12	2	18.75	1.75439	3.44828	25		4.138	532.06	245.8	113.45	891.31		12.8579	5.94007	2.74166	21.5396		1.45825	0.295348	1.25773	1.16065		0	2		1.015	4673	499		98
78	2	65	54	168	4.377	0.545	2.386	1	17	13	13	48	56	59	66	8	3	7	18	2	16.6667	5.35714	11.8644	37.5		4.377	502.79	278.86	271.52	1053.17		11.4871	6.37103	6.20334	24.0615		1.4509	0.84086	1.91259	1.55851		0	2		1.02	8800	578		83
79	2	70	51	150	3.672	0.6	2.203	1	25	17	14	46	52	59	60	6	7	1	14	2	13.0435	13.4615	1.69492	30.4348		3.672	632.13	384.33	360.68	1377.14		17.2149	10.4665	9.82244	37.5038		0.757687	1.28615	0.172555	0.811512		0	2		1.015	6999	757		110
80	1	69	66	162	3.852	0.59	2.273	1	15	12	9	47	60	70	71	13	10	1	24	2	27.6596	16.6667	1.42857	51.0638		3.852	672.64	432.83	1911.48	3016.95		17.4621	11.2365	49.6231	78.3217		1.58398	1.48326	0.0287885	0.651976		0	0		1.02	4616	507		126
81	2	73	63	163	4.611	0.605	2.79	1	16	14	13	47	51	62	61	4	11	-1	14	2	8.51064	21.5686	-1.6129	29.7872		4.611	718.09	475.8	446.52	1640.41		15.5734	10.3188	9.6838	35.576		0.546485	2.09023	-0.166557	0.837284		0	2		1.02	6428	507		108
82	2	59	67	169	4.998	0.63	3.149	1	13	9	8	61	72	66	66	11	-6	0	5	2	18.0328	-8.33333	0	8.19672		4.998	937.08	219.81	426.56	1583.45		18.7491	4.39796	8.53461	31.6817		0.961795	-1.89482	0	0.258721		0	0		1.015	4860	413		83
83	2	75	55	156	4.028	0.58	2.336	1	20	19	15	52	58	65	73	6	7	8	21	2	11.5385	12.069	12.3077	40.3846		4.028	650.69	306.81	303.47	1260.97		16.1542	7.61693	7.53401	31.3051		0.714271	1.58449	1.63362	1.29003		0	0		1.015	12113	825		97
84	1	58	52	171	3.696	0.61	2.254	1	18	16	14	45	58	58	58	13	0	0	13	2	28.8889	0	0	28.8889		3.696	545.27	106.91	442.84	1095.02		14.753	2.89259	11.9816	29.6272		1.95817	0	0	0.975081		0	0		1.015	7093	533		86
85	2	70	58	164	4.419	0.62	2.74	1	21	10	10	64	78	84	84	14	6	0	20	2	21.875	7.69231	0	31.25		4.419	986.47	200.22	215.62	1402.31		22.3234	4.53089	4.87938	31.7337		0.979914	1.69775	0	0.984759		0	1		1.02	5832	321		116
86	2	56	61	169	4.728	0.545	2.577	1	15	12	9	54	62	69	71	8	7	2	17	2	14.8148	11.2903	2.89855	31.4815		4.728	495.14	298.45	290.6	1084.19		10.4725	6.31239	6.14636	22.9313		1.41464	1.7886	0.471588	1.37286		0	0		1.03	20990	673		89
87	2	65	57	160	4.243	0.59	2.503	1	17	15	12	46	57	63	70	11	6	7	24	2	23.913	10.5263	11.1111	52.1739		4.243	740.85	163.41	313.31	1217.57		17.4605	3.85128	7.38416	28.696		1.36955	2.7332	1.50472	1.81816		0	0		1.02	6734	497		92
88	1	58	58	159	3.496	0.565	1.975	1	16	14	10	61	72	64	65	11	-8	1	4	2	18.0328	-11.1111	1.5625	6.55738		3.496	617.78	228.56	255.45	1101.79		17.6711	6.53776	7.30692	31.5157		1.02047	-1.69953	0.213838	0.208067		0	0		1.015	7499	482		101
89	2	52	55	173	4.604	0.49	2.256	1	26	18	18	37	43	47	53	6	4	6	16	2	16.2162	9.30233	12.766	43.2432		4.604	1006.2	272.72	300.59	1579.51		21.8549	5.92354	6.52889	34.3073		0.741994	1.5704	1.9553	1.26047		0	0						91
90	2	71	43	150	3.312	0.59	1.954	2	15	14	15	48	52	57	61	4	5	4	13	3	8.33333	9.61538	7.01754	27.0833		3.312	458.64	247.28	0	705.92		13.8478	7.46618	0	21.314		0.601779	1.28786		1.27068		0	0		1.02	682	788		109
91	2	65	69	174	5.272	0.53	2.794	2	11	7	8	63	66	64	63	3	-2	-1	0	3	4.7619	-3.0303	-1.5625	0		5.272	692.64	321.16	0	1013.8		13.1381	6.09181	0	19.2299		0.36245	-0.497439		0		0	0		1.015	2985	529		97
92	2	68	64	170	4.899	0.66	3.233	2	12	10	9	63	63	62	65	0	-1	3	2	3	0	-1.5873	4.83871	3.1746		4.899	635.02	212.84	170.69	1018.55		12.9622	4.34456	3.48418	20.791		0	-0.365354	1.38877	0.152691		0	0		1.025	12722	630		99
93	1	60	60	154	3.414	0.62	2.116	2	9	10	9	54	57	60	62	3	3	2	8	3	5.55556	5.26316	3.33333	14.8148		3.414	419.69	233.33	108.93	761.95		12.2932	6.8345	3.19069	22.3184		0.451921	0.770086	1.04471	0.663794		0	0		1.015	4231	818		115
94	2	64	63	167	4.747	0.61	2.896	2	13	13	12	53	52	53	54	-1	1	1	1	3	-1.88679	1.92308	1.88679	1.88679		4.747	365.17	335.23	0	700.4		7.69265	7.06193	0	14.7546		-0.245272	0.272316		0.127878		0	0		1.02	8291	1001		109
95	2	75	52	167	4.252	0.675	2.87	2	27	16	17	39	49	45	62	10	-4	17	23	3	25.641	-8.16327	37.7778	58.9744		4.252	789.06	392.1	-231.21	949.95		18.5574	9.22154	-5.43768	22.3413		1.38172	-0.885239	-6.94741	2.63971		0	0		1.025	6525	1026		111
96	2	67	54	158	4.045	0.64	2.589	2	22	15	13	45	45	46	43	0	1	-3	-2	3	0	2.22222	-6.52174	-4.44444		4.045	650.05	0	361.14	1011.19		16.0705	0	8.92806	24.9985		0		-0.730477	-0.177788		0	0		1.015	8434	964		110
97	2	62	62	168	4.737	0.57	2.7	2	11	11	8	62	61	62	58	-1	1	-4	-4	3	-1.6129	1.63934	-6.45161	-6.45161		4.737	783.61	497.78	0	1281.39		16.5423	10.5083	0	27.0507		-0.0975016	0.156004		-0.238501		0	0		1.015	3356	839		97
98	1	66	51	153	3.09	0.61	1.885	2	36	23	21	31	38	43	49	7	5	6	18	3	22.5806	13.1579	13.9535	58.0645		3.09	545.25	227.19	143.04	915.48		17.6456	7.35243	4.62913	29.6272		1.27967	1.7896	3.01428	1.95984		0	2		1.02	11942	582		120
99	2	42	69	184	5.673	0.57	3.233	2	12	9	11	45	44	45	42	-1	1	-3	-3	3	-2.22222	2.27273	-6.66667	-6.66667		5.673	745.32	193.02	152.56	1090.9		13.138	3.40243	2.68923	19.2297		-0.169144	0.667971	-2.47902	-0.346686		0	2		1.015	5445	795		96
100	1	51	67	168	4.083	0.57	2.327	2	11	9	10	67	64	68	66	-3	4	-2	-1	3	-4.47761	6.25	-2.94118	-1.49254		4.083	437.49	237.93	109.81	785.23		10.7149	5.82733	2.68944	19.2317		-0.417886	1.07253	-1.0936	-0.0776082		0	0		1.02	3890	871		108
101	2	63	55	178	4.797	0.675	3.238	2	18	20	17	43	45	48	45	2	3	-3	2	3	4.65116	6.66667	-6.25	4.65116		4.797	1412.38	0	523.66	1936.04		29.443	0	10.9164	40.3594		0.157972	5	-0.572533	0.115244		0	0						122
102	2	58	45	155	3.548	0.58	2.058	2	20	17	16	50	58	64	64	8	6	0	14	3	16	10.3448	0	28		3.548	388.45	0	211.96	600.41		10.9484	0	5.97407	16.9225		1.4614	5	0	1.6546		0	0		1.025	5491	564		83
103	2	73	48	160	3.838	0.61	2.341	2	16	13	12	54	55	55	55	1	0	0	1	3	1.85185	0	0	1.85185		3.838	426.45	139.82	111.03	677.3		11.1113	3.64304	2.89291	17.6472		0.166664	0	0	0.104937		0	0		1.02	2041	204		113
104	2	56	54	151	3.836	0.515	1.975	2	20	18	15	59	63	52	63	4	-11	11	4	3	6.77966	-17.4603	21.1538	6.77966		3.836			114.39					2.98201	15.23				7.09382	0.445152		0	0		1.025	5739	664		118
105	2	72	51	160	3.973	0.72	2.861	2	11	9	9	54	59	58	61	5	-1	3	7	3	9.25926	-1.69492	5.17241	12.963		3.973	692.97	0	613.95	1306.92		17.442	0	15.4531	32.895		0.53086		0.334718	0.39407		0	0		1.015	3072	845		109
106	1	50	54	156	3.275	0.61	1.998	2	24	20	19	50	57	64	63	7	7	-1	13	3	14	12.2807	-1.5625	26		3.275	483.19	228.76	106.79	818.74		14.7539	6.98504	3.26076	24.9997		0.948902	1.75814	-0.479182	1.04001		0	0		1.025	7861	790		101
107	2	62	54	167	4.342	0.535	2.323	2	24	21	24	46	46	45	45	0	-1	0	-1	3	0	-2.17391	0	-2.17391		4.342	350.17	124.3	97.63	572.1		8.06472	2.86274	2.2485	13.176		0	-0.759383	0	-0.164991		0	2						109
108	1	64	63	154	3.512	0.59	2.072	2	11	9	37	62	65	59	60	3	-6	1	-2	3	4.83871	-9.23077	1.69492	-3.22581		3.512	613.19	242.65	151.92	1007.76		17.4599	6.90917	4.32574	28.6948		0.277133	-1.33602	0.391821	-0.112418		0	0		1.02	14541	962		117
109	2	66	59	160	4.333	0.56	2.426	2	14	14	12	58	61	56	55	3	-5	-1	-3	3	5.17241	-8.19672	-1.78571	-5.17241		4.333	557.1	107.08	269.08	933.26		12.8571	2.47127	6.21002	21.5384		0.402299	-3.31681	-0.287554	-0.240148		0	2		1.015	1275	446		111
110	2	63	76	176	5.663	0.46	2.605	2	10	11	9	67	70	66	68	3	-4	2	1	3	4.47761	-5.71429	3.0303	1.49254		5.663	643.57	109.37	151.87	904.81		11.3645	1.93131	2.68179	15.9776		0.394001	-2.95876	1.12995	0.0934145		0	0		1.015	4080	916		131
111	2	69	55	165	4.318	0.58	2.505	2	21	18	16	48	52	55	53	4	3	-2	5	3	8.33333	5.76923	-3.63636	10.4167		4.318	441.28	0	256.28	697.56		10.2195	0	5.93516	16.1547		0.815431		-0.612682	0.644807		0	0		1.025	18203	1022		104
[truncated: 24 more columns]
